# Supplementary material for: Analysis of the effects of M2 macrophage‐derived PDE4C on the prognosis, metastasis and immunotherapy benefit of osteosarcoma
Source: J Cell Mol Med. 2024 May 22;28(10):e18395. doi: 10.1111/jcmm.18395 (PMC11109666; doi:10.1111/jcmm.18395)
Supplement: Supplementary file 2 — Table S1. [file JCMM-28-e18395-s001.xlsx]

## Sheet: Sheet1
			Supplement Table 1. The primers used in the current study.
	Gene	Direction	Sequence (5' -> 3')
	PDE4C	forward	CAAGGCCATGTCTCGGAACTC
		reverse	AGCTCGTCTAGCGTCTCCAA
	COL11A2	forward	GCTCCCCTCCTGACTCTCTAC
		reverse	CCGGGTGACTCGCTTCTTG
	COL2A1	forward	TGGACGATCAGGCGAAACC
		reverse	GCTGCGGATGCTCTCAATCT
	COL9A1	forward	GGCAGTAGAGGAGAATTAGGACC
		reverse	GTTCACCGACTACACCCCTG
	COL9A2	forward	CTCGCTCTGGCGCAGATTAG
		reverse	GCCCATTGTCACCGTCGAT
	COL9A3	forward	GTGGATGGTCTGACTGGACG
		reverse	GGGCAGATACTTGGGCACTG
	GAPDH	forward	GGAGCGAGATCCCTCCAAAAT
		reverse	GGCTGTTGTCATACTTCTCATGG
